# Supplementary material for: Height-related changes in forest composition explain increasing tree mortality with height during an extreme drought
Source: Nat Commun. 2020 Jul 7;11:3402. doi: 10.1038/s41467-020-17213-5 (PMC7341764; doi:10.1038/s41467-020-17213-5)
Supplement: Supplementary file 2 — Supplementary Software [file 41467_2020_17213_MOESM2_ESM.zip]

Archive with 5 entries (5 files):
- jags.parallelAD.R
- mortalityrates_byheight_alltrees.R
- mortalityrates_byheight_byspecies.R
- mortalityrates_byheight_bytaxonomicgroup.R
- readme.txt
