# Supplementary material for: Height-related changes in forest composition explain increasing tree mortality with height during an extreme drought
Source: Nat Commun. 2020 Jul 7;11:3402. doi: 10.1038/s41467-020-17213-5 (PMC7341764; doi:10.1038/s41467-020-17213-5)
Supplement: Supplementary file 2 — Supplementary Software [file 41467_2020_17213_MOESM2_ESM.zip › jags.parallelAD.R]

library(R2jags)


jags.parallelAD<-function (data, inits, parameters.to.save, model.file = "model.bug", 
    n.chains = 2, n.iter = 2000, n.burnin = floor(n.iter/2), 
    n.thin = max(1, floor((n.iter - n.burnin)/1000)), n.cluster = n.chains, 
    DIC = TRUE, working.directory = NULL, jags.seed = 123, digits = 5, 
    RNGname = c("Wichmann-Hill", "Marsaglia-Multicarry", "Super-Duper", 
        "Mersenne-Twister")) 
{
    jags.params <- parameters.to.save
    jags.inits <- if (missing(inits)) {
        NULL
    }
    else {
        inits
    }
    jags.model <- model.file
    .runjags <- function(j) {
        jagsfit <- jags(data = eval(expression(data)), inits = jags.inits[j], 
            parameters.to.save = eval(expression(jags.params)), 
            model.file = eval(expression(jags.model)), n.chains = 1, 
            n.iter = eval(expression(n.iter)), n.burnin = eval(expression(n.burnin)), 
            n.thin = eval(expression(n.thin)), DIC = eval(expression(DIC)), 
            working.directory = eval(expression(working.directory)), 
            jags.seed = eval(expression(jags.seed)), progress.bar = "none", 
            digits = eval(expression(digits)), RNGname = eval(expression(RNGname)), 
            )
        return(jagsfit)
    }
    cl <- makeCluster(n.cluster, methods = FALSE)
    clusterExport(cl, c(data, "mcmc", "mcmc.list"))
    clusterSetRNGStream(cl, jags.seed)
 
    tryCatch(res <- clusterApply(cl,x=c(1:3),.runjags), finally = stopCluster(cl))

    result <- NULL
    model <- NULL
    for (ch in 1:n.chains) {
        result <- abind(result, res[[ch]]$BUGSoutput$sims.array, 
            along = 2)
        model[[ch]] <- res[[ch]]$model
    }
    result <- as.bugs.array2(result, model.file = model.file, 
        program = "jags", DIC = DIC, n.iter = n.iter, n.burnin = n.burnin, 
        n.thin = n.thin)
    out <- list(model = model, BUGSoutput = result, parameters.to.save = parameters.to.save, 
        model.file = model.file, n.iter = n.iter, DIC = DIC)
    class(out) <- c("rjags.parallel", "rjags")
    return(out)
}


environment(jags.parallelAD)<-asNamespace('R2jags')
