# Supplementary material for: Height-related changes in forest composition explain increasing tree mortality with height during an extreme drought
Source: Nat Commun. 2020 Jul 7;11:3402. doi: 10.1038/s41467-020-17213-5 (PMC7341764; doi:10.1038/s41467-020-17213-5)
Supplement: Supplementary file 2 — Supplementary Software [file 41467_2020_17213_MOESM2_ESM.zip › mortalityrates_byheight_bytaxonomicgroup.R]

### THIS SCRIPT CALCULATES MORTALITY RATE AND CREDIBLE INTERVALS BY HEIGHT CLASS AND BY TAXONOMIC GROUP


## R libraries used
library(coda)
library(rjags)
library(R2jags)
source("jags.parallelAD.R")


## model to fit calibration data to determine probability that a tree survived to the drought
sink("classonlygammamodel.bug")
cat("
model{

 # year class

 for (y in 1:n.classdata){
   yearclass[y]~dgamma(rclass[classdata[y]],lamclass[classdata[y]])
 }

 for (c in 1:n.class){
   rclass[c]~dunif(0.01,1000)
   lamclass[c]~dunif(0.01,1000)
 } 


 }
",fill=TRUE)
sink()


## model to fit proportion of threes that died by height clas
sink("dxclasssepgammamodel.bug")
cat("
model{

 for(i in 1:n){
   logitpd[i]<-specheightcoef[specheight[i]]
   p[i]<-exp(logitpd[i])/(1+exp(logitpd[i])) # prob of death during drought given survived to drought
   pdiedprior[i]<-ifelse(dxstatus[i]==1,(1-pgamma(droughtstartyear,rclass[dxclassdata[i]],lamclass[dxclassdata[i]])),0)
   pnotdiedprior[i]<-(1-pdiedprior[i])
   pmort[i] <- p[i] / (1-pdiedprior[i]*(1-p[i]))
   mort[i]~dbern(pmort[i]) 
 } 


 # species size combos
 for (s in 1:n.specheight) {
    specheightcoef[s] ~ dnorm(0.0,1.0E-6)
 }

 }
",fill=TRUE)
sink()


## loads tree data, creates necessary fields, filters out blank entries
dxtrees<-read.table("LandscapePlotDataForTrees.csv",sep=",", header=T,stringsAsFactors=F)
dxtrees$plottree<-paste(dxtrees$Plot,dxtrees$TreeID)
dxtrees<-dxtrees[order(dxtrees$plottree),]
dxtrees$sizemid<-NA
dxtrees$sizemid<-as.vector(tapply(dxtrees$SizeClass,dxtrees$plottree,function(x){as.numeric(unlist(strsplit(x,"-")))[1]+2.5}))
dxtrees<-dxtrees[dxtrees$Status!="" & dxtrees$SizeClass!="" & dxtrees$SppCode!="",]
dxtrees<-dxtrees[!(dxtrees$SppCode%in%c("UNKN","OTHR")),]

dxtrees$heightclass<-NA

## Determines height class by species based on allometric equations
#PIPO
dxtrees$heightclass[dxtrees$SppCode=="PIPO" & dxtrees$sizemid>5 & dxtrees$sizemid<20]<-rep("5-15",length(dxtrees$heightclass[dxtrees$SppCode=="PIPO" & dxtrees$sizemid>5 & dxtrees$sizemid<20]))
dxtrees$heightclass[dxtrees$SppCode=="PIPO" & dxtrees$sizemid>20 & dxtrees$sizemid<40]<-rep("15-30",length(dxtrees$heightclass[dxtrees$SppCode=="PIPO" & dxtrees$sizemid>20 & dxtrees$sizemid<40]))
dxtrees$heightclass[dxtrees$SppCode=="PIPO" & dxtrees$sizemid>40]<-rep(">30",length(dxtrees$heightclass[dxtrees$SppCode=="PIPO" & dxtrees$sizemid>40]))

#PILA
dxtrees$heightclass[dxtrees$SppCode=="PILA" & dxtrees$sizemid>10 & dxtrees$sizemid<25]<-rep("5-15",length(dxtrees$heightclass[dxtrees$SppCode=="PILA" & dxtrees$sizemid>10 & dxtrees$sizemid<25]))
dxtrees$heightclass[dxtrees$SppCode=="PILA" & dxtrees$sizemid>25 & dxtrees$sizemid<55]<-rep("15-30",length(dxtrees$heightclass[dxtrees$SppCode=="PILA" & dxtrees$sizemid>25 & dxtrees$sizemid<55]))
dxtrees$heightclass[dxtrees$SppCode=="PILA" & dxtrees$sizemid>55]<-rep(">30",length(dxtrees$heightclass[dxtrees$SppCode=="PILA" & dxtrees$sizemid>55]))

#PIJE
dxtrees$heightclass[dxtrees$SppCode=="PIJE" & dxtrees$sizemid>10 & dxtrees$sizemid<35]<-rep("5-15",length(dxtrees$heightclass[dxtrees$SppCode=="PIJE" & dxtrees$sizemid>10 & dxtrees$sizemid<35]))
dxtrees$heightclass[dxtrees$SppCode=="PIJE" & dxtrees$sizemid>35 & dxtrees$sizemid<45]<-rep("15-30",length(dxtrees$heightclass[dxtrees$SppCode=="PIJE" & dxtrees$sizemid>35 & dxtrees$sizemid<45]))
dxtrees$heightclass[dxtrees$SppCode=="PIJE" & dxtrees$sizemid>45]<-rep(">30",length(dxtrees$heightclass[dxtrees$SppCode=="PIJE" & dxtrees$sizemid>45]))

#CADE
dxtrees$heightclass[dxtrees$SppCode=="CADE" & dxtrees$sizemid>10 & dxtrees$sizemid<30]<-rep("5-15",length(dxtrees$heightclass[dxtrees$SppCode=="CADE" & dxtrees$sizemid>10 & dxtrees$sizemid<30]))
dxtrees$heightclass[dxtrees$SppCode=="CADE" & dxtrees$sizemid>30 & dxtrees$sizemid<65]<-rep("15-30",length(dxtrees$heightclass[dxtrees$SppCode=="CADE" & dxtrees$sizemid>30 & dxtrees$sizemid<65]))
dxtrees$heightclass[dxtrees$SppCode=="CADE" & dxtrees$sizemid>65]<-rep(">30",length(dxtrees$heightclass[dxtrees$SppCode=="CADE" & dxtrees$sizemid>65]))

#ABCO
dxtrees$heightclass[dxtrees$SppCode=="ABCO" & dxtrees$sizemid>10 & dxtrees$sizemid<20]<-rep("5-15",length(dxtrees$heightclass[dxtrees$SppCode=="ABCO" & dxtrees$sizemid>10 & dxtrees$sizemid<20]))
dxtrees$heightclass[dxtrees$SppCode=="ABCO" & dxtrees$sizemid>20 & dxtrees$sizemid<50]<-rep("15-30",length(dxtrees$heightclass[dxtrees$SppCode=="ABCO" & dxtrees$sizemid>20 & dxtrees$sizemid<50]))
dxtrees$heightclass[dxtrees$SppCode=="ABCO" & dxtrees$sizemid>50]<-rep(">30",length(dxtrees$heightclass[dxtrees$SppCode=="ABCO" & dxtrees$sizemid>50]))

#TOCA
dxtrees$heightclass[dxtrees$SppCode=="TOCA" & dxtrees$sizemid>10 & dxtrees$sizemid<50]<-rep("5-15",length(dxtrees$heightclass[dxtrees$SppCode=="TOCA" & dxtrees$sizemid>10 & dxtrees$sizemid<50]))

#ABMA
dxtrees$heightclass[dxtrees$SppCode=="ABMA" & dxtrees$sizemid>5 & dxtrees$sizemid<25]<-rep("5-15",length(dxtrees$heightclass[dxtrees$SppCode=="ABMA" & dxtrees$sizemid>5 & dxtrees$sizemid<25]))

#QUKE
dxtrees$heightclass[dxtrees$SppCode=="QUKE" & dxtrees$sizemid>5 & dxtrees$sizemid<25]<-rep("5-15",length(dxtrees$heightclass[dxtrees$SppCode=="QUKE" & dxtrees$sizemid>5 & dxtrees$sizemid<25]))
dxtrees$heightclass[dxtrees$SppCode=="QUKE" & dxtrees$sizemid>25 & dxtrees$sizemid<75]<-rep("15-30",length(dxtrees$heightclass[dxtrees$SppCode=="QUKE" & dxtrees$sizemid>25 & dxtrees$sizemid<75]))
dxtrees$heightclass[dxtrees$SppCode=="QUKE" & dxtrees$sizemid>75]<-rep(">30",length(dxtrees$heightclass[dxtrees$SppCode=="QUKE" & dxtrees$sizemid>75]))

#QUCH
dxtrees$heightclass[dxtrees$SppCode=="QUCH" & dxtrees$sizemid>10 & dxtrees$sizemid<45]<-rep("5-15",length(dxtrees$heightclass[dxtrees$SppCode=="QUCH" & dxtrees$sizemid>10 & dxtrees$sizemid<45]))
dxtrees$heightclass[dxtrees$SppCode=="QUCH" & dxtrees$sizemid>45 & dxtrees$sizemid<60]<-rep("15-30",length(dxtrees$heightclass[dxtrees$SppCode=="QUCH" & dxtrees$sizemid>45 & dxtrees$sizemid<60]))

#UMCA
dxtrees$heightclass[dxtrees$SppCode=="UMCA" & dxtrees$sizemid>5 & dxtrees$sizemid<25]<-rep("5-15",length(dxtrees$heightclass[dxtrees$SppCode=="UMCA" & dxtrees$sizemid>5 & dxtrees$sizemid<25]))
dxtrees$heightclass[dxtrees$SppCode=="UMCA" & dxtrees$sizemid>25 & dxtrees$sizemid<30]<-rep("15-30",length(dxtrees$heightclass[dxtrees$SppCode=="UMCA" & dxtrees$sizemid>25 & dxtrees$sizemid<30]))

#CONU
dxtrees$heightclass[dxtrees$SppCode=="CONU" & dxtrees$sizemid>5 & dxtrees$sizemid<35]<-rep("5-15",length(dxtrees$heightclass[dxtrees$SppCode=="CONU" & dxtrees$sizemid>5 & dxtrees$sizemid<35]))

#CEBE
dxtrees$heightclass[dxtrees$SppCode=="CEBE" & dxtrees$sizemid>10 & dxtrees$sizemid<25]<-rep("5-15",length(dxtrees$heightclass[dxtrees$SppCode=="CEBE" & dxtrees$sizemid>10 & dxtrees$sizemid<25]))

#ALRH
dxtrees$heightclass[dxtrees$SppCode=="ALRH" & dxtrees$sizemid>5 & dxtrees$sizemid<15]<-rep("5-15",length(dxtrees$heightclass[dxtrees$SppCode=="ALRH" & dxtrees$sizemid>5 & dxtrees$sizemid<15]))
dxtrees$heightclass[dxtrees$SppCode=="ALRH" & dxtrees$sizemid>15 & dxtrees$sizemid<55]<-rep("15-30",length(dxtrees$heightclass[dxtrees$SppCode=="ALRH" & dxtrees$sizemid>15 & dxtrees$sizemid<55]))

#ACMA
dxtrees$heightclass[dxtrees$SppCode=="ACMA" & dxtrees$sizemid>5 & dxtrees$sizemid<15]<-rep("5-15",length(dxtrees$heightclass[dxtrees$SppCode=="ACMA" & dxtrees$sizemid>5 & dxtrees$sizemid<15]))
dxtrees$heightclass[dxtrees$SppCode=="ACMA" & dxtrees$sizemid>15 & dxtrees$sizemid<40]<-rep("15-30",length(dxtrees$heightclass[dxtrees$SppCode=="ACMA" & dxtrees$sizemid>15 & dxtrees$sizemid<40]))

#AECA
dxtrees$heightclass[dxtrees$SppCode=="AECA" & dxtrees$sizemid>10 & dxtrees$sizemid<20]<-rep("5-15",length(dxtrees$heightclass[dxtrees$SppCode=="AECA" & dxtrees$sizemid>10 & dxtrees$sizemid<20]))


## Creates additional necessary fields
dxtrees<-dxtrees[is.na(dxtrees$heightclass)==F,]
dxtrees$specclass<-NA
dxtrees$specclass[dxtrees$SppCode%in%c("PIPO","PILA","PIJE")]<-"PINE"
dxtrees$specclass[dxtrees$SppCode%in%c("CADE","ABCO","TOCA","ABMA")]<-"OTHERCONIFER"
dxtrees$specclass[dxtrees$SppCode%in%c("QUKE","QUCH","UMCA","CONU","CEBE","ALRH","ACMA","AECA")]<-"BROADLEAF"
dxtrees$specheight<-paste(dxtrees$specclass,dxtrees$heightclass)
dxtrees$deadneedlescombo<-dxtrees$Status
dxtrees$deadneedlescombo[dxtrees$SppCode%in%c("QUKE","QUCH","UMCA","CONU","CEBE","ALRH","ACMA","AECA") & dxtrees$Status%in%c("F3","F2","F1")]<-rep("F3 F2 F1",length(dxtrees$deadneedlescombo[dxtrees$SppCode%in%c("QUKE","QUCH","UMCA","CONU","CEBE","ALRH","ACMA","AECA") & dxtrees$Status%in%c("F3","F2","F1")]))
dxtrees$speciescombo<-dxtrees$SppCode
dxtrees$speciescombo[dxtrees$speciescombo%in%c("PILA","PIPO","PIJE")]<-rep("PILA PIPO",length(dxtrees$speciescombo[dxtrees$speciescombo%in%c("PILA","PIPO","PIJE")]))
dxtrees$speciescombo[dxtrees$speciescombo%in%c("ABCO","TOCA","ABMA")]<-rep("ABCO",length(dxtrees$speciescombo[dxtrees$speciescombo%in%c("ABCO","TOCA","ABMA")]))
dxtrees$speciescombo[dxtrees$speciescombo%in%c("QUKE","QUCH","UMCA","CONU","CEBE","ALRH","ACMA","AECA")]<-rep("QUKE",length(dxtrees$speciescombo[dxtrees$speciescombo%in%c("QUKE","QUCH","UMCA","CONU","CEBE","ALRH","ACMA","AECA")]))
dxtrees$classdata<-paste(dxtrees$speciescombo,dxtrees$deadneedlescombo)
dxtrees$dead<-ifelse(dxtrees$Status%in%c("Live","Live-PID"),0,1)
dxtrees$yearclass<-ifelse(dxtrees$Status%in%c("Live","Live-PID"),2020,NA)

## Loads calibration data for determining whether a tree survived to the drought
## and cleans up blank data, removes data from burned plots, creates necessary fields
classcalibration<-read.table("calibrationdata.csv", sep=",",header=T, stringsAsFactors=F)
classcalibration<-classcalibration[classcalibration$SppCode%in%c("ABCO","CADE","PILA","PIPO","QUKE"),]
classcalibration<-classcalibration[classcalibration$DeadNeedlesCategory!="",]
classcalibration<-classcalibration[classcalibration$MortalityYear>0,]
classcalibration<-classcalibration[!(classcalibration$PLOT%in%c("UPTHAR","LOTHAR","YOHOPIPO","CRCRPIPO","FFS2BURN","FFS6BURN","FFS5BURN")),]
classcalibration$deadneedlescombo<-classcalibration$DeadNeedlesCategory
classcalibration$deadneedlescombo[classcalibration$SppCode=="QUKE" & classcalibration$DeadNeedlesCategory%in%c("F3","F2","F1")]<-rep("F3 F2 F1",length(classcalibration$deadneedlescombo[classcalibration$SppCode=="QUKE" & classcalibration$DeadNeedlesCategory%in%c("F3","F2","F1")]))
classcalibration$speciescombo<-classcalibration$SppCode
classcalibration$speciescombo[classcalibration$speciescombo%in%c("PILA","PIPO")]<-rep("PILA PIPO",length(classcalibration$speciescombo[classcalibration$speciescombo%in%c("PILA","PIPO")]))
classcalibration$classdata<-paste(classcalibration$speciescombo,classcalibration$deadneedlescombo)


## creates variables for Bayesian runs
n.classdata<-nrow(classcalibration)
yearclass<-2017.1-classcalibration$MortalityYear
calclassdatahold<-as.factor(classcalibration$classdata)
dxclassdatahold<-as.factor(dxtrees$classdata)
levelhold<-c(levels(calclassdatahold),levels(dxclassdatahold))
levelhold<-sort(levelhold[duplicated(levelhold)==F])

classdata<-factor(classcalibration$classdata,levels=levelhold)
dxclassdata<-factor(dxtrees$classdata,levels=levelhold)
n.class<-length(levels(classdata))

droughtstartyear<-2017.1-2014
dxstatus<-dxtrees$dead

n<-nrow(dxtrees)
n.plot<-length(unique(dxtrees$Plot))
n.specheight<-length(unique(dxtrees$specheight))
mort<-dxtrees$dead
plotty<-as.factor(dxtrees$Plot)
specheight<-as.factor(dxtrees$specheight)

dxyearclass<-2017.1-dxtrees$yearclass

## Fits gamma distributions for dead trees to determine probability that the tree died during the drought
dat<-list("n.class","n.classdata","yearclass","classdata")
initial.vals<-list(list(rclass=rep(1,n.class),lamclass=rep(1,n.class)),list(rclass=rep(2,n.class),lamclass=rep(2,n.class)),list(rclass=rep(3,n.class),lamclass=rep(3,n.class)))
classonlygamma<-jags.parallelAD(data=dat,inits=initial.vals,parameters.to.save=c("rclass","lamclass"),model.file="classonlygammamodel.bug",n.chains=3,n.cluster=3,n.iter=30000,n.burnin=5000,n.thin=1)
classonlygamma.samples<-as.mcmc(classonlygamma)

## Gets gamma parameters to feed into mortality rate model
rclass<-classonlygamma$BUGSoutput$mean$rclass
lamclass<-classonlygamma$BUGSoutput$mean$lamclass

## Fits mortality rate parameters
dat<-list("n","n.specheight","dxclassdata","droughtstartyear","dxstatus","specheight","mort","rclass","lamclass")
initial.vals<-list(list(specheightcoef=rep(0,n.specheight)),list(specheightcoef=rep(1,n.specheight)),list(specheightcoef=rep(5,n.specheight)))
dxclasssepgamma<-jags.parallelAD(data=dat,inits=initial.vals,parameters.to.save=c("specheightcoef","dxcount","dxmean"),model.file="dxclasssepgammamodel.bug",n.chains=3,n.cluster=3,n.iter=20000,n.burnin=5000,n.thin=1)
dxclasssepgamma.samples<-as.mcmc(dxclasssepgamma)


## Diagnostics
gelman.diag(classonlygamma.samples)
gelman.diag(dxclasssepgamma.samples)

classonlygamma
summary(classonlygamma.samples)
windows()
plot(classonlygamma.samples, ask=T)

dxclasssepgamma
summary(dxclasssepgamma.samples)
windows()
plot(dxclasssepgamma.samples, ask=T)


## Calculates rates and credible intervals from parameters, graphs them
logisty<-function(x){exp(x)/(1+exp(x))}

modelhold<-summary(dxclasssepgamma.samples)

hold515<-c(logisty(modelhold[[1]]["specheightcoef[3]","Mean"]),logisty(modelhold[[1]]["specheightcoef[6]","Mean"]),logisty(modelhold[[1]]["specheightcoef[9]","Mean"]))
hold1530<-c(logisty(modelhold[[1]]["specheightcoef[2]","Mean"]),logisty(modelhold[[1]]["specheightcoef[5]","Mean"]),logisty(modelhold[[1]]["specheightcoef[8]","Mean"]))
hold30up<-c(logisty(modelhold[[1]]["specheightcoef[1]","Mean"]),logisty(modelhold[[1]]["specheightcoef[4]","Mean"]),logisty(modelhold[[1]]["specheightcoef[7]","Mean"]))

hold<-rbind(hold515,hold1530,hold30up) 

hold515low<-c(logisty(modelhold[[2]]["specheightcoef[3]","2.5%"]),logisty(modelhold[[2]]["specheightcoef[6]","2.5%"]),logisty(modelhold[[2]]["specheightcoef[9]","2.5%"]))
hold1530low<-c(logisty(modelhold[[2]]["specheightcoef[2]","2.5%"]),logisty(modelhold[[2]]["specheightcoef[5]","2.5%"]),logisty(modelhold[[2]]["specheightcoef[8]","2.5%"]))
hold30uplow<-c(logisty(modelhold[[2]]["specheightcoef[1]","2.5%"]),logisty(modelhold[[2]]["specheightcoef[4]","2.5%"]),logisty(modelhold[[2]]["specheightcoef[7]","2.5%"]))

holdlow<-rbind(hold515low,hold1530low,hold30uplow)

hold515high<-c(logisty(modelhold[[2]]["specheightcoef[3]","97.5%"]),logisty(modelhold[[2]]["specheightcoef[6]","97.5%"]),logisty(modelhold[[2]]["specheightcoef[9]","97.5%"]))
hold1530high<-c(logisty(modelhold[[2]]["specheightcoef[2]","97.5%"]),logisty(modelhold[[2]]["specheightcoef[5]","97.5%"]),logisty(modelhold[[2]]["specheightcoef[8]","97.5%"]))
hold30uphigh<-c(logisty(modelhold[[2]]["specheightcoef[1]","97.5%"]),logisty(modelhold[[2]]["specheightcoef[4]","97.5%"]),logisty(modelhold[[2]]["specheightcoef[7]","97.5%"]))

holdhigh<-rbind(hold515high,hold1530high,hold30uphigh) 


windows()
par(mar=c(8.5,5,4,2),mgp=c(3,1,0),cex.lab=1.3,cex.axis=1.3,pty="s")
barplot(hold,ylim=c(0,1),axisnames=F,beside=T,ylab="Proportion of trees that died")
title(main=paste("Mortality by Species and Height Class","\nBayesian No Plot Effect"))
box()
poshold<-.5
brwid=.3

specs<-list("BROADLEAF","OTHERCONIFER","PINE")
speccommon<-list("Broadleaf","Other\nConifer","Pine")
sizelow<-c(5,15,30)
sizehigh<-c(15,30,1000)

for(i in 1:length(specs)){
 for(j in 1:length(sizelow)){
  segments(x0=poshold+j,y0=holdlow[j,i],x1=poshold+j,y1=holdhigh[j,i],lwd=2);segments(x0=poshold+j-brwid,y0=holdlow[j,i],x1=poshold+j+brwid,y1=holdlow[j,i],lwd=2);segments(x0=poshold+j-brwid,y0=holdhigh[j,i],x1=poshold+j+brwid,y1=holdhigh[j,i],lwd=2)
  mtext(paste(sizelow[j],"-",sizehigh[j],"cm"),side=1,line=.3,at=c(poshold+j),las=2,cex=1)
 }
 mtext(speccommon[[i]],side=1,at=c(poshold+j-1.5),line=6,cex=1.1,font=2)
 poshold<-poshold+length(sizelow)+1
}


# Points and lines
windows()
par(mfrow=c(1,3),pty="s")

for(i in 1:length(specs)){
rownames(hold)<-c("5-15 m","15-30 m",">30 m")
colnames(hold)<-c("Broadleaf","OtherConifer","Pine")
holdplace<-hold
holdplace[holdplace>0]<-0
barplot(t(holdplace),ylim=c(0,1),beside=T,ylab="Proportion of trees that died",las=2)
points(c(2.5,6.5,10.5),hold[,i],cex=1.5)
lines(c(2.5,6.5,10.5),hold[,i],lwd=2,lty=1)
title(main=paste(specs[i],"no plot effect")


box()
poshold<-2.5
brwid=.3

 for(j in 1:length(sizelow)){
  segments(x0=poshold,y0=holdlow[j,i],x1=poshold,y1=holdhigh[j,i],lwd=1);segments(x0=poshold-brwid,y0=holdlow[j,i],x1=poshold+brwid,y1=holdlow[j,i],lwd=1);segments(x0=poshold-brwid,y0=holdhigh[j,i],x1=poshold+brwid,y1=holdhigh[j,i],lwd=1)
  poshold<-poshold+4
 }
 poshold<-1+i
}


## Plot per height group

windows()
#par(mar=c(8.5,5,4,2),mgp=c(3,1,0),mfrow=c(2,2),cex.lab=1.3,cex.axis=1.3,pty="s")
par(mar=c(5,4,2,2),mfrow=c(2,2),pty="s",cex.lab=1.3,cex.axis=1.1)

#Broadleaf
barplot(hold[,1],ylim=c(0,1),axisnames=F,beside=T,ylab="3 year mortality rate")
title(main="Broadleaf no plot effect")
box()
poshold<-.725
brwid=.3

sizelow<-c(5,15,30)
sizehigh<-c(15,30,1000)
sizelabel<-c("5-15 m","15-30 m",">30 m")

 for(j in 1:length(sizelow)){
  segments(x0=poshold+(j-1)*1.2,y0=holdlow[j,1],x1=poshold+(j-1)*1.2,y1=holdhigh[j,1],lwd=2);segments(x0=poshold+(j-1)*1.2-brwid,y0=holdlow[j,1],x1=poshold+(j-1)*1.2+brwid,y1=holdlow[j,1],lwd=2);segments(x0=poshold+(j-1)*1.2-brwid,y0=holdhigh[j,1],x1=poshold+(j-1)*1.2+brwid,y1=holdhigh[j,1],lwd=2)
  mtext(sizelabel[j],side=1,line=.3,at=c(poshold+(j-1)*1.2),las=2,cex=1)
 }

text(3.5,.95,labels="a",font=2,cex=1.4)

# Other Conifer

barplot(hold[,2],ylim=c(0,1),axisnames=F,beside=T,ylab="3 year mortality rate")
title(main="Other Conifer no plot effect")
box()
poshold<-.725
brwid=.3

sizelow<-c(5,15,30)
sizehigh<-c(15,30,1000)
sizelabel<-c("5-15 m","15-30 m",">30 m")

 for(j in 1:length(sizelow)){
  segments(x0=poshold+(j-1)*1.2,y0=holdlow[j,2],x1=poshold+(j-1)*1.2,y1=holdhigh[j,2],lwd=2);segments(x0=poshold+(j-1)*1.2-brwid,y0=holdlow[j,2],x1=poshold+(j-1)*1.2+brwid,y1=holdlow[j,2],lwd=2);segments(x0=poshold+(j-1)*1.2-brwid,y0=holdhigh[j,2],x1=poshold+(j-1)*1.2+brwid,y1=holdhigh[j,2],lwd=2)
  mtext(sizelabel[j],side=1,line=.3,at=c(poshold+(j-1)*1.2),las=2,cex=1)
 }

text(3.5,.95,labels="b",font=2,cex=1.4)

# Pines
barplot(hold[,3],ylim=c(0,1),axisnames=F,beside=T,ylab="3 year mortality rate")
title(main="Pines no plot effect")
box()
poshold<-.725
brwid=.3

sizelow<-c(5,15,30)
sizehigh<-c(15,30,1000)
sizelabel<-c("5-15 m","15-30 m",">30 m")

 for(j in 1:length(sizelow)){
  segments(x0=poshold+(j-1)*1.2,y0=holdlow[j,3],x1=poshold+(j-1)*1.2,y1=holdhigh[j,3],lwd=2);segments(x0=poshold+(j-1)*1.2-brwid,y0=holdlow[j,3],x1=poshold+(j-1)*1.2+brwid,y1=holdlow[j,3],lwd=2);segments(x0=poshold+(j-1)*1.2-brwid,y0=holdhigh[j,3],x1=poshold+(j-1)*1.2+brwid,y1=holdhigh[j,3],lwd=2)
  mtext(sizelabel[j],side=1,line=.3,at=c(poshold+(j-1)*1.2),las=2,cex=1)
 }

text(3.5,.95,labels="c",font=2,cex=1.4)
