# Supplementary material for: Height-related changes in forest composition explain increasing tree mortality with height during an extreme drought
Source: Nat Commun. 2020 Jul 7;11:3402. doi: 10.1038/s41467-020-17213-5 (PMC7341764; doi:10.1038/s41467-020-17213-5)
Supplement: Supplementary file 2 — Supplementary Software [file 41467_2020_17213_MOESM2_ESM.zip › readme.txt]

System Requirements:
-- Requires R statistical software (https://www.r-project.org/ ; Tested on R 3.6.2 and 3.1.1)
-- Requires the following R libraries: coda (tested on version 0.19.3), rjags (tested on version 4.10), R2jags (tested on version 0.5.7) 
-- Requires JAGS statistical software (https://sourceforge.net/projects/mcmc-jags/files/; tested on JAGS 4.3.0 and JAGS 4.2.0)
-- Each script requires jags.parallelAD.R to be in the project folder. 
     -- jags.parallelAD.R is slightly modified version of the jag.parallel.R function from the R2jags library that allows setting different sets of initial values for each chain


Installation guide:
-- These are scripts that are run within R. No special installation is required, beyond standard installation of the required R libraries.
-- Note that these scripts are specifically designed to reproduce results from the main manuscript and not designed for more generalized use 

Instructions and Output
-- Scripts are run inside R after installation of libraries
-- the following files must be in the project directory: jags.parallelAD.R, LandscapePlotDataForTrees.csv, and calibrationdata.csv
-- LandscapePlotDataForTrees.csv and calibrationdata.csv can be downloaded here: https://www.sciencebase.gov/catalog/item/5c0724f2e4b0815414ced813
-- mortalityrates_byheight_alltrees.R will generate mortality rates and credible intervals by tree height class without distinguishing by species or taxonomic group
-- mortalityrates_byheight_bytaxonomicgroup.R will generate mortality rates and credible intervals by tree height class and taxonomic group
-- mortalityrates_byheight_by.R will generate mortality rates and credible intervals by tree height class and species
